# Supplementary material for: Domestication Process of the Goat Revealed by an Analysis of the Nearly Complete Mitochondrial Protein-Encoding Genes
Source: PLoS One. 2013 Aug 1;8(8):e67775. doi: 10.1371/journal.pone.0067775 (PMC3731342; doi:10.1371/journal.pone.0067775)
Supplement: Table S1 — Tajima's D of each haplogroup based on the D-loop sequences of the wild bezoar. (XLS) [file pone.0067775.s004.xls]

## Sheet: Sheet1
Supplemental Table 1. Tajima's D of each haplogroup based on the D-loop sequences of the wild bezoar.
	Haplogroup A	Haplogroup B	Haplogroup C	Haplogroup D	Haplogroup F	Haplogroup G	Haplogroup Wild
Tajima's D	-1.39157	-0.68113	-1.53277	0.01112	-1.85079*	-0.99759	0.82513
numbers of sequence	29	10	186	58	15	10	165
sequence length in bp	477	478	448	472	475	480	339
The negative values for Tajima's D were indicated in the bold fonts. If these values were significantly smaller than 0, they were indicated with the astersiks.
